# Supplementary material for: Orai3 Regulates Pancreatic Cancer Metastasis by Encoding a Functional Store Operated Calcium Entry Channel
Source: Cancers (Basel). 2021 Nov 25;13(23):5937. doi: 10.3390/cancers13235937 (PMC8656723; doi:10.3390/cancers13235937)
Supplement: Supplementary file 1 [file cancers-13-05937-s001.zip]

Archive with 2 entries (2 files):
- supplementary Figure S1-S2.pdf
- supplementary Figure S3.pdf
